# Supplementary material for: EPR Study of KO2 as a Source of Superoxide and •BMPO-OH/OOH Radical That Cleaves Plasmid DNA and Detects Radical Interaction with H2S and Se-Derivatives
Source: Antioxidants (Basel). 2021 Aug 13;10(8):1286. doi: 10.3390/antiox10081286 (PMC8389328; doi:10.3390/antiox10081286)
Supplement: Supplementary file 1 [file antioxidants-10-01286-s001.zip]

Archive with 1 entries (1 files):
- antioxidants-1293304-supplementary.pdf
